# Supplementary material for: Ecological relevance of flagellar motility in soil bacterial communities
Source: ISME J. 2024 Apr 22;18(1):wrae067. doi: 10.1093/ismejo/wrae067 (PMC11095265; doi:10.1093/ismejo/wrae067)
Supplement: SupplementaryData2_flagellar_genes_wrae067 [file supplementarydata2_flagellar_genes_wrae067.xlsx]

## Sheet: Motility_genes
	Gene	Flagellar structure or function	Pfam ID	Pfam link	Predictive
1	FlaE	Basal body	PF07559	https://www.ebi.ac.uk/interpro/entry/pfam/PF07559/	Yes
2	FliL	Basal body	PF03748	https://www.ebi.ac.uk/interpro/entry/pfam/PF03748/	Yes
3	Flg_bbr_C	Basal body	PF06429	https://www.ebi.ac.uk/interpro/entry/pfam/PF06429/	Yes
4	Flg_bb_rod	Basal body	PF00460	https://www.ebi.ac.uk/interpro/entry/pfam/PF00460/	Yes
5	Flagellin_N	Flagellar filament	PF00669	https://www.ebi.ac.uk/interpro/entry/pfam/PF00669/	Yes
6	Flagellin_IN	Flagellar filament	PF07196	https://www.ebi.ac.uk/interpro/entry/pfam/PF07196/	Yes
7	FlgD	Flagellar hook	PF03963	https://www.ebi.ac.uk/interpro/entry/pfam/PF03963/	Yes
8	Flg_hook	Flagellar hook	PF02120	https://www.ebi.ac.uk/interpro/entry/pfam/PF02120/	Yes
9	FliD_C	Flagellar hook (distal end)	PF07195	https://www.ebi.ac.uk/interpro/entry/pfam/PF07195/	Yes
10	FliE	Flagellar hook (proximal end)	PF02049	https://www.ebi.ac.uk/interpro/entry/pfam/PF02049/	Yes
11	FliO	Flagellar protein export	PF04347	https://www.ebi.ac.uk/interpro/entry/pfam/PF04347/	Yes
12	FliS	Flagellar protein export	PF02561	https://www.ebi.ac.uk/interpro/entry/pfam/PF02561/	Yes
13	FliP	Flagellar protein export	PF00813	https://www.ebi.ac.uk/interpro/entry/pfam/PF00813/	Yes
14	FliH	Flagellar protein export	PF02108	https://www.ebi.ac.uk/interpro/entry/pfam/PF02108/	Yes
15	FliG_C	Flagellar rotor	PF01706	https://www.ebi.ac.uk/interpro/entry/pfam/PF01706/	Yes
16	MotA_N	Flagellar stator	PF20560	https://www.ebi.ac.uk/interpro/entry/pfam/PF20560/	Yes
17	MotB_plug	Flagellar stator (proton-channel complex)	PF13677	https://www.ebi.ac.uk/interpro/entry/pfam/PF13677/	Yes
18	FliM	Motor switch	PF02154	https://www.ebi.ac.uk/interpro/entry/pfam/PF02154/	Yes
19	FliMN_C	Motor switch	PF01052	https://www.ebi.ac.uk/interpro/entry/pfam/PF01052/	Yes
20	YscJ_FliF_C	M-ring	PF08345	https://www.ebi.ac.uk/interpro/entry/pfam/PF08345/	Yes
21	FlaG	Unknown	PF03646	https://www.ebi.ac.uk/interpro/entry/pfam/PF03646/	Yes
22	FlaF	Flagellar protein export	PF07309	https://www.ebi.ac.uk/interpro/entry/pfam/PF07309/	No
23	Flagellin_C	Flagellar filament	PF00700	https://www.ebi.ac.uk/interpro/entry/pfam/PF00700/	No
24	Flagellin_D3	Flagellar filament	PF08884	https://www.ebi.ac.uk/interpro/entry/pfam/PF08884/	No
25	FlgN	Flagellar protein export	PF05130	https://www.ebi.ac.uk/interpro/entry/pfam/PF05130/	No
26	FlhD	Flagellar transcriptional activator	PF05247	https://www.ebi.ac.uk/interpro/entry/pfam/PF05247/	No
27	FlhE	Unknown	PF06366	https://www.ebi.ac.uk/interpro/entry/pfam/PF06366/	No
28	FliC	Motor switch	PF12445	https://www.ebi.ac.uk/interpro/entry/pfam/PF12445/	No
29	FliC_SP	Flagellar filament	PF12613	https://www.ebi.ac.uk/interpro/entry/pfam/PF12613/	No
30	FliD_N	Flagellar hook	PF02465	https://www.ebi.ac.uk/interpro/entry/pfam/PF02465/	No
31	FliG_M	Flagellar rotor	PF14841	https://www.ebi.ac.uk/interpro/entry/pfam/PF14841/	No
32	FliG_N	Flagellar rotor	PF14842	https://www.ebi.ac.uk/interpro/entry/pfam/PF14842/	No
33	FliJ	Flagellar protein export	PF02050	https://www.ebi.ac.uk/interpro/entry/pfam/PF02050/	No
34	FliN_N	Motor switch	PF16973	https://www.ebi.ac.uk/interpro/entry/pfam/PF16973/	No
35	FliT	Flagellar protein export	PF05400	https://www.ebi.ac.uk/interpro/entry/pfam/PF05400/	No
