# Supplementary material for: Ecological relevance of flagellar motility in soil bacterial communities
Source: ISME J. 2024 Apr 22;18(1):wrae067. doi: 10.1093/ismejo/wrae067 (PMC11095265; doi:10.1093/ismejo/wrae067)
Supplement: SupplementaryData3_flagella_sister_species_wrae067 [file supplementarydata3_flagella_sister_species_wrae067.xlsx]

## Sheet: Sheet1
GTDB_genome	Motility	Predicted motility	Species	Reason for innacurate prediction
RS_GCF_900113695.1	No	Yes	Albimonas pacifica	Related genera are flagellated
RS_GCF_000272005.1	No	Yes	Alishewanella agri	Several sister species are flagellated
RS_GCF_000429565.1	No	Yes	Arsenophonus nasoniae	Related genera are flagellated
RS_GCF_000745835.1	No	Yes	Belnapia moabensis	Related genera are flagellated
RS_GCF_000007125.1	No	Yes	Brucella melitensis	Brucella have flagella but use them for virulence - 10.3390/microorganisms10010083
RS_GCF_000698575.1	No	Yes	Caballeronia zhejiangensis	Several sister species are flagellated
RS_GCF_001592225.1	No	Yes	Castellaniella caeni	Several sister species are flagellated
RS_GCF_002900365.1	No	Yes	Escherichia marmotae	Several sister species are flagellated
RS_GCF_001983995.1	No	Yes	Halioglobus japonicus	Related genera are flagellated
RS_GCF_014199155.1	No	Yes	Komagataeibacter kakiaceti	Several sister species are flagellated
RS_GCF_000214595.1	No	Yes	Methylophaga aminisulfidivorans	All other Methylophaga species are flagellated
RS_GCF_002252525.1	No	Yes	Ochrobactrum_A pseudogrignonensis	Included in the Brucella genus - Brucella have flagella but use them for virulence - 10.3390/microorganisms10010083
RS_GCF_900100045.1	No	Yes	Paracoccus denitrificans	Has most flagellar genes but uses them for biofilm formation - https://academic.oup.com/femsle/article/364/4/fnx029/2966325
RS_GCF_001202035.1	No	Yes	Pseudorhodobacter wandonensis	Sister species Pseudorhodobacter aquimaris is flagellated
RS_GCF_000015285.1	No	Yes	Psychromonas ingrahamii	All other Prsychromonas species are flagellated
RS_GCF_000264375.1	No	Yes	Rhodanobacter thiooxydans	Sister species Rhodanobacter fulvus is flagellated
RS_GCF_003069545.1	No	Yes	Rhodanobacter thiooxydans_A	Sister species Rhodanobacter fulvus is flagellated
GB_GCA_000010085.1	No	Yes	Sodalis glossinidius	Has flagella but is non-functional
GB_GCA_000264945.2	No	Yes	Sphingobium indicum	Known to have flagellar genes but to be non-motile
RS_GCF_000445105.1	No	Yes	Sphingobium lactosutens	Known to have flagellar genes but to be non-motile
RS_GCF_000420325.1	No	Yes	Spongiibacter tropicus	Sister species Spongiibacter marinus is flagellated
RS_GCF_002887735.1	No	Yes	Stenotrophomonas bentonitica_A	Several sister species are flagellated
RS_GCF_900101175.1	No	Yes	Stenotrophomonas pavanii	Several sister species are flagellated
RS_GCF_900156505.1	No	Yes	Yoonia rosea	Several sister species are flagellated
