# Supplementary material for: Ecological relevance of flagellar motility in soil bacterial communities
Source: ISME J. 2024 Apr 22;18(1):wrae067. doi: 10.1093/ismejo/wrae067 (PMC11095265; doi:10.1093/ismejo/wrae067)
Supplement: Supplementary_Data_4_wrae067 [file supplementary_data_4_wrae067.xlsx]

## Sheet: Mock metagenome composition
Mock.metagenome	%Flagellar.motility	Simulated.reads	Reads.trimmed.filtered	Genome.composition
1	0	3.72197e+07	24742037	GCA_000009365.1; GCA_000205025.1; GCA_000231445.2; GCA_000380505.1; GCA_000981765.1; GCA_006539725.1; GCA_900200035.1; GCA_900520355.1; GCA_000024945.1; GCA_000184705.1; GCA_000392875.1; GCA_000425045.1; GCA_900103535.1; GCA_001434785.1; GCA_016743335.1; GCA_900637845.1; GCA_000384295.1; GCA_000504285.1; GCA_000800455.1; GCA_005696695.1
2	10	39823187	26470596	GCA_000384295.1; GCA_000504285.1; GCA_000800455.1; GCA_005696695.1; GCA_000184705.1; GCA_900103535.1; GCA_000392875.1; GCA_000425045.1; GCA_001434785.1; GCA_016743335.1; GCA_900637845.1; GCA_000389635.1; GCA_000205025.1; GCA_000231445.2; GCA_000380505.1; GCA_000981765.1; GCA_006539725.1; GCA_900200035.1; GCA_900520355.1; GCA_000425785.1
3	20	3.84577e+07	25543798	GCA_000024925.1; GCA_000009365.1; GCA_000205025.1; GCA_000231445.2; GCA_000380505.1; GCA_000015865.1; GCA_000024945.1; GCA_900103535.1; GCA_000184705.1; GCA_000392875.1; GCA_000425045.1; GCA_001434785.1; GCA_000193495.2; GCA_000272045.2; GCA_000009365.1; GCA_000205025.1; GCA_000231445.2; GCA_000380505.1; GCA_000981765.1; GCA_006539725.1
4	30	4.13666e+07	27495779	GCA_000024925.1; GCA_004519295.1; GCA_000384295.1; GCA_000504285.1; GCA_005696695.1; GCA_900129865.1; GCA_900187225.1; GCA_000425045.1; GCA_001434785.1; GCA_016743335.1; GCA_900103535.1; GCA_900637845.1; GCA_000422345.1; GCA_000425785.1; GCA_000231445.2; GCA_000380505.1; GCA_000981765.1; GCA_006539725.1; GCA_900200035.1; GCA_900520355.1
5	40	4.04665e+07	26897390	GCA_000284295.1; GCA_004519295.1; GCA_000504285.1; GCA_000800455.1; GCA_000619945.1; GCA_000620865.1; GCA_003208175.1; GCA_000024945.1; GCA_000392875.1; GCA_016743335.1; GCA_900103535.1; GCA_900637845.1; GCA_000817815.1; GCA_001662875.1; GCA_004217225.1; GCA_000009365.1; GCA_000231445.2; GCA_000380505.1; GCA_000981765.1; GCA_900200035.1
6	50	39898750	26508505	GCA_000024925.1; GCA_000284295.1; GCA_000384295.1; GCA_000800455.1; GCA_000015865.1; GCA_000389635.1; GCA_000425705.1; GCA_900187225.1; GCA_000024945.1; GCA_000184705.1; GCA_000392875.1; GCA_900637845.1; GCA_000193495.2; GCA_000272045.2; GCA_000422345.1; GCA_017161565.1; GCA_000009365.1; GCA_000205025.1; GCA_000231445.2; GCA_900520355.1
7	60	41684837	27683792	GCA_000024925.1; GCA_900103975.1; GCA_000384295.1; GCA_005696695.1; GCA_000015865.1; GCA_000389635.1; GCA_000425705.1; GCA_000619945.1; GCA_900129865.1; GCA_000425045.1; GCA_001434785.1; GCA_900103535.1; GCA_000193495.2; GCA_000272045.2; GCA_000422345.1; GCA_000425785.1; GCA_017161565.1; GCA_000009365.1; GCA_006539725.1; GCA_900520355.1
8	70	4.52387e+07	30048902	GCA_000284295.1; GCA_004519295.1; GCA_900103975.1; GCA_000504285.1; GCA_000800455.1; GCA_000015865.1; GCA_000389635.1; GCA_000620865.1; GCA_003208175.1; GCA_900187225.1; GCA_000184705.1; GCA_016743335.1; GCA_000193495.2; GCA_000272045.2; GCA_000817815.1; GCA_001662875.1; GCA_004217225.1; GCA_017161565.1; GCA_000205025.1; GCA_900200035.1
9	80	42490210	28236286	GCA_005696695.1; GCA_001434785.1; GCA_000981765.1; GCA_006539725.1; GCA_000425705.1; GCA_000619945.1; GCA_000620865.1; GCA_003208175.1; GCA_900129865.1; GCA_900187225.1; GCA_000422345.1; GCA_000425785.1; GCA_000817815.1; GCA_001662875.1; GCA_004217225.1; GCA_017161565.1; GCA_000024925.1; GCA_000284295.1; GCA_004519295.1; GCA_900103975.1
10	90	45035843	29906020	GCA_000024925.1; GCA_000284295.1; GCA_004519295.1; GCA_900103975.1; GCA_000015865.1; GCA_000389635.1; GCA_000425705.1; GCA_000619945.1; GCA_000620865.1; GCA_003208175.1; GCA_900129865.1; GCA_000425045.1; GCA_000380505.1; GCA_000193495.2; GCA_000272045.2; GCA_000422345.1; GCA_000425785.1; GCA_000817815.1; GCA_001662875.1; GCA_004217225.1
11	100	4.48618e+07	29793479	GCA_000024925.1; GCA_000284295.1; GCA_004519295.1; GCA_900103975.1; GCA_000015865.1; GCA_000389635.1; GCA_000425705.1; GCA_000619945.1; GCA_000620865.1; GCA_003208175.1; GCA_900129865.1; GCA_900187225.1; GCA_000193495.2; GCA_000272045.2; GCA_000422345.1; GCA_000425785.1; GCA_000817815.1; GCA_001662875.1; GCA_004217225.1; GCA_017161565.1

## Sheet: Genome accessions
Genome.NCBI	Flagellar.motility	Phylum	Class	Order	Family	Genus	Species
GCF_000193495.2	Yes	Proteobacteria	Alphaproteobacteria	Rhodospirillales	Acetobacteraceae	Acetobacter	Acetobacter aceti
GCF_000272045.2	Yes	Proteobacteria	Gammaproteobacteria	Vibrionales	Vibrionaceae	Vibrio	Vibrio crassostreae
GCF_000422345.1	Yes	Proteobacteria	Gammaproteobacteria	Cellvibrionales	Spongiibacteraceae	Spongiibacter	Spongiibacter marinus
GCA_000425785.1	Yes	Proteobacteria	Gammaproteobacteria	Pseudomonadales	Pseudomonadaceae	Pseudomonas	Pseudomonas taiwanensis
GCA_000817815.1	Yes	Proteobacteria	Gammaproteobacteria	Vibrionales	Vibrionaceae	Vibrio	Vibrio owensii
GCA_001662875.1	Yes	Proteobacteria	Alphaproteobacteria	Rhodospirillales	Thalassospiraceae	Thalassospira	Thalassospira tepidiphila
GCA_004217225.1	Yes	Proteobacteria	Betaproteobacteria	Rhodocyclales	Rhodocyclaceae	Azospira	Azospira oryzae
GCA_017161565.1	Yes	Proteobacteria	Gammaproteobacteria	Enterobacterales	Erwiniaceae	Erwinia	Erwinia amylovora
GCF_000015865.1	Yes	Firmicutes	Clostridia	Eubacteriales	Oscillospiraceae	Acetivibrio	Acetivibrio thermocellus
GCA_000389635.1	Yes	Firmicutes	Clostridia	Eubacteriales	Clostridiaceae	Clostridium	Clostridium pasteurianum
GCA_000425705.1	Yes	Firmicutes	Bacilli	Bacillales	Bacillaceae	Halobacillus	Halobacillus kuroshimensis
GCA_000619945.1	Yes	Firmicutes	Clostridia	Eubacteriales	Clostridiaceae	Clostridium	Clostridium lundense
GCA_000620865.1	Yes	Firmicutes	Bacilli	Bacillales	Exiguobacteraceae	Exiguobacterium	Exiguobacterium sibiricum
GCA_003208175.1	Yes	Firmicutes	Clostridia	Eubacteriales	Clostridiaceae	Ruminiclostridium	Ruminiclostridium sufflavum
GCA_900129865.1	Yes	Firmicutes	Bacilli	Bacillales	Bacillaceae	Virgibacillus	Virgibacillus chiguensis
GCA_900187225.1	Yes	Firmicutes	Bacilli	Bacillales	Listeriaceae	Listeria	Listeria monocytogenes
GCA_000024925.1	Yes	Actinobacteriota	Actinomycetia	Micrococcales	Sanguibacteraceae	Sanguibacter	Sanguibacter keddieii
GCA_000284295.1	Yes	Actinobacteriota	Actinomycetia	Micromonosporales	Micromonosporaceae	Actinoplanes	Actinoplanes missouriensis
GCA_004519295.1	Yes	Actinobacteriota	Actinomycetia	Micrococcales	Promicromonosporaceae	Cellulosimicrobium	Cellulosimicrobium funkei
GCA_900103975.1	Yes	Actinobacteriota	Actinomycetia	Geodermatophilales	Geodermatophilaceae	Klenkia	Klenkia soli
GCA_000009365.1	No	Proteobacteria	Gammaproteobacteria	Oceanospirillales	Alcanivoracaceae	Alcanivorax	Alcanivorax borkumensis
GCA_000205025.1	No	Proteobacteria	Betaproteobacteria	Burkholderiales	Sutterellaceae	Parasutterella	Parasutterella excrementihominis
GCA_000231445.2	No	Proteobacteria	Alphaproteobacteria	Rhodospirillales	Acetobacteraceae	Commensalibacter	Commensalibacter intestini
GCA_000380505.1	No	Proteobacteria	Alphaproteobacteria	Hyphomicrobiales	Kaistiaceae	Kaistia	Kaistia granuli
GCA_000981765.1	No	Proteobacteria	Gammaproteobacteria	Kangiellales	Kangiellaceae	Kangiella	Kangiella geojedonensis
GCA_006539725.1	No	Proteobacteria	Gammaproteobacteria	Enterobacterales	Enterobacteriaceae	Raoultella	Raoultella terrigena
GCA_900200035.1	No	Proteobacteria	Gammaproteobacteria	Enterobacterales	Enterobacteriaceae	Klebsiella	Klebsiella grimontii
GCA_900520355.1	No	Proteobacteria	Gammaproteobacteria	Moraxellales	Moraxellaceae	Acinetobacter	Acinetobacter calcoaceticus
GCA_000024945.1	No	Firmicutes	Negativicutes	Veillonellales	Veillonellaceae	Veillonella	Veillonella parvula
GCA_000184705.1	No	Firmicutes	Clostridia	Eubacteriales	Thermaerobacteraceae	Thermaerobacter	Thermaerobacter marianensis
GCA_000392875.1	No	Firmicutes	Bacilli	Lactobacillales	Enterococcaceae	Enterococcus	Enterococcus faecalis
GCA_000425045.1	No	Firmicutes	Negativicutes	Acidaminococcales	Acidaminococcaceae	Acidaminococcus	Acidaminococcus intestini
GCA_900103535.1	No	Firmicutes	Negativicutes	Veillonellales	Veillonellaceae	Megasphaera	Megasphaera paucivorans
GCA_001434785.1	No	Firmicutes	Bacilli	Lactobacillales	Lactobacillaceae	Levilactobacillus	Levilactobacillus namurensis
GCA_016743335.1	No	Firmicutes	Bacilli	Lactobacillales	Streptococcaceae	Streptococcus	Streptococcus suis
GCA_900637845.1	No	Firmicutes	Erysipelotrichia	Erysipelotrichales	Erysipelotrichaceae	Erysipelothrix	Erysipelothrix rhusiopathiae
GCA_000384295.1	No	Actinobacteriota	Actinomycetia	Pseudonocardiales	Pseudonocardiaceae	Amycolatopsis	Amycolatopsis balhimycina
GCA_000504285.1	No	Actinobacteriota	Actinomycetia	Catenulisporales	Actinospicaceae	Actinospica	Actinospica robiniae
GCA_000800455.1	No	Actinobacteriota	Actinomycetia	Bifidobacteriales	Bifidobacteriaceae	Bifidobacterium	Bifidobacterium kashiwanohense
GCA_005696695.1	No	Actinobacteriota	Actinomycetia	Actinomycetales	Actinomycetaceae	Schaalia	Schaalia odontolytica
